# Supplementary material for: Transcriptional cooperation of PBX1 and PAX6 in adult neural progenitor cells
Source: Sci Rep. 2021 Oct 25;11:21013. doi: 10.1038/s41598-021-99968-5 (PMC8545929; doi:10.1038/s41598-021-99968-5)
Supplement: Supplementary file 2 — Supplementary Table 1. [file 41598_2021_99968_MOESM2_ESM.xlsx]

## Sheet: Table S1
Supplementary Table 1	Differentially expressed genes (DEGs) between normalized Pax6OE/Pbx1KD (abbreviated Pbx1KD) and Pax6 OE datasets
	124 DEGs coded by 129 transcripts with FDR <0.05 and fold change >1.5; of which 21 genes are upregulated (23 transcripts) and 103 genes are downregulated (106 transcripts) compared to neurogenic control (Pax6 OE)
	Transcripts validated by additional qPCR are highlighted in red, e.g. Ablim3, Atat1, Dcx
Transcript ID	gene_assignment	Gene Symbol	RefSeq	p-value(Pbx1 KD vs. Control Pax6)	Fold-Change(Pbx1 KD vs. Control Pax6)	Fold-Change(Pbx1 KD vs. Control Pax6) (Description)
10430447	NM_001310576 // 1700088E04Rik // RIKEN cDNA 1700088E04 gene // 15 E1|15 37.7 cM // 2766	1700088E04Rik	NM_001310576	0.000337383	-1.62701	Pbx1 KD down vs Control Pax6
10459262	NM_001164491 // Ablim3 // actin binding LIM protein family, member 3 // 18|18 E1 // 319	Ablim3	NM_001164491	1.48524e-05	-2.26089	Pbx1 KD down vs Control Pax6
10467124	NM_007392 // Acta2 // actin, alpha 2, smooth muscle, aorta // 19|19 C3 // 11475 /// XM_	Acta2	NM_007392	1.43682e-06	-2.47987	Pbx1 KD down vs Control Pax6
10485982	NM_009608 // Actc1 // actin, alpha, cardiac muscle 1 // 2 E4|2 57.55 cM // 11464 /// EN	Actc1	NM_009608	0.000270116	1.87163	Pbx1 KD up vs Control Pax6
10531183	NM_001081401 // Adamts3 // a disintegrin-like and metallopeptidase (reprolysin type) wi	Adamts3	NM_001081401	0.000795034	-1.9759	Pbx1 KD down vs Control Pax6
10531177	NM_001081401 // Adamts3 // a disintegrin-like and metallopeptidase (reprolysin type) wi	Adamts3	NM_001081401	0.00315202	-1.83061	Pbx1 KD down vs Control Pax6
10531187	NM_001081401 // Adamts3 // a disintegrin-like and metallopeptidase (reprolysin type) wi	Adamts3	NM_001081401	0.00130557	-1.7126	Pbx1 KD down vs Control Pax6
10580033	NM_001163029 // Adgre5 // adhesion G protein-coupled receptor E5 // 8 C2|8 40.22 cM //	Adgre5	NM_001163029	3.05888e-05	-1.66333	Pbx1 KD down vs Control Pax6
10439895	NM_009655 // Alcam // activated leukocyte cell adhesion molecule // 16|16 B5 // 11658 /	Alcam	NM_009655	0.000683731	1.58925	Pbx1 KD up vs Control Pax6
10354677	NM_001081433 // Ankrd44 // ankyrin repeat domain 44 // 1|1 C1.1 // 329154 /// XM_006496	Ankrd44	NM_001081433	0.00119601	-1.67779	Pbx1 KD down vs Control Pax6
10541968	NM_153589 // Ano2 // anoctamin 2 // 6|6 F3 // 243634 /// XM_006506115 // Ano2 // anocta	Ano2	NM_153589	0.00238974	-1.66559	Pbx1 KD down vs Control Pax6
10454655	NM_007462 // Apc // adenomatosis polyposis coli // 18 B1|18 18.53 cM // 11789 /// XM_00	Apc	NM_007462	5.88644e-05	1.60655	Pbx1 KD up vs Control Pax6
10440491	NM_001198823 // App // amyloid beta (A4) precursor protein // 16 46.92 cM|16 C3-qter //	App	NM_001198823	0.000262959	-1.61301	Pbx1 KD down vs Control Pax6
10450622	NM_001142744 // Atat1 // alpha tubulin acetyltransferase 1 // 17|17 B3 // 73242 /// NM_	Atat1	NM_001142744	0.000236415	-1.51944	Pbx1 KD down vs Control Pax6
10558754	NM_145387 // Athl1 // ATH1, acid trehalase-like 1 (yeast) // 7|7 F5 // 212974 /// ENSMU	Athl1	NM_145387	0.000105096	-1.70562	Pbx1 KD down vs Control Pax6
10534168	NM_177047 // Auts2 // autism susceptibility candidate 2 // 5|5 G2 // 319974 /// BC06607	Auts2	NM_177047	0.000791425	-1.53351	Pbx1 KD down vs Control Pax6
10532032	NM_001005477 // Barhl2 // BarH-like 2 (Drosophila) // 5|5 E5 // 104382 /// ENSMUST00000	Barhl2	NM_001005477	0.000192121	-1.64704	Pbx1 KD down vs Control Pax6
10535006	NM_153161 // BC037034 // cDNA sequence BC037034 // 5|5 G2 // 231807 /// XM_006504574 //	BC037034	NM_153161	7.33028e-05	-1.57373	Pbx1 KD down vs Control Pax6
10446833	NM_007566 // Birc6 // baculoviral IAP repeat-containing 6 // 17|17 E3 // 12211 /// XM_0	Birc6	NM_007566	0.000141228	1.63786	Pbx1 KD up vs Control Pax6
10476395	NM_007553 // Bmp2 // bone morphogenetic protein 2 // 2 F2|2 65.21 cM // 12156 /// XM_00	Bmp2	NM_007553	0.000549519	-2.89735	Pbx1 KD down vs Control Pax6
10477423	NM_001034875 // Bpifb4 // BPI fold containing family B, member 4 // 2|2 H1 // 381399 //	Bpifb4	NM_001034875	0.00125862	-2.11377	Pbx1 KD down vs Control Pax6
10531274	NM_007568 // Btc // betacellulin, epidermal growth factor family member // 5 E2|5 44.78	Btc	NM_007568	2.60365e-05	-1.92203	Pbx1 KD down vs Control Pax6
10361250	NM_144817 // Camk1g // calcium/calmodulin-dependent protein kinase I gamma // 1 H6|1 97	Camk1g	NM_144817	0.00106712	-2.2141	Pbx1 KD down vs Control Pax6
10509568	NM_025451 // Camk2n1 // calcium/calmodulin-dependent protein kinase II inhibitor 1 // 4	Camk2n1	NM_025451	0.000512751	-1.55371	Pbx1 KD down vs Control Pax6
10518751	NM_009802 // Car6 // carbonic anhydrase 6 // 4|4 E2 // 12353 /// ENSMUST00000030817 //	Car6	NM_009802	4.33734e-05	-4.12613	Pbx1 KD down vs Control Pax6
10511429	NM_007592 // Car8 // carbonic anhydrase 8 // 4 A1|4 3.53 cM // 12319 /// ENSMUST0000006	Car8	NM_007592	0.000245824	2.64533	Pbx1 KD up vs Control Pax6
10411527	NM_001081493 // Cartpt // CART prepropeptide // 13|13 D1 // 27220 /// NM_013732 // Cart	Cartpt	NM_001081493	0.000100789	-3.06217	Pbx1 KD down vs Control Pax6
10497731	NM_026222 // Ccdc39 // coiled-coil domain containing 39 // 3|3 A3 // 51938 /// XM_00653	Ccdc39	NM_026222	0.00115176	-1.55494	Pbx1 KD down vs Control Pax6
10565255	NM_030728 // Cemip // cell migration inducing protein, hyaluronan binding // 7 D3|7 48.	Cemip	NM_030728	0.00144219	-2.29952	Pbx1 KD down vs Control Pax6
10503190	NM_001277149 // Chd7 // chromodomain helicase DNA binding protein 7 // 4 A1|4 3.68 cM /	Chd7	NM_001277149	3.93377e-05	1.51534	Pbx1 KD up vs Control Pax6
10503204	NM_001277149 // Chd7 // chromodomain helicase DNA binding protein 7 // 4 A1|4 3.68 cM /	Chd7	NM_001277149	0.000118214	1.62127	Pbx1 KD up vs Control Pax6
10503178	NM_001277149 // Chd7 // chromodomain helicase DNA binding protein 7 // 4 A1|4 3.68 cM /	Chd7	NM_001277149	0.000125622	1.63229	Pbx1 KD up vs Control Pax6
10407591	NM_033269 // Chrm3 // cholinergic receptor, muscarinic 3, cardiac // 13 A1|13 3.72 cM /	Chrm3	NM_033269	0.00298713	-1.57419	Pbx1 KD down vs Control Pax6
10585484	NM_176844 // Chrna5 // cholinergic receptor, nicotinic, alpha polypeptide 5 // 9 B|9 29	Chrna5	NM_176844	0.00590647	-2.21472	Pbx1 KD down vs Control Pax6
10361828	NM_010828 // Cited2 // Cbp/p300-interacting transactivator, with Glu/Asp-rich carboxy-t	Cited2	NM_010828	0.000267601	-1.62884	Pbx1 KD down vs Control Pax6
10426397	NM_001159647 // Cntn1 // contactin 1 // 15 46.39 cM|15 F // 12805 /// NM_001159648 // C	Cntn1	NM_001159647	0.000207169	1.98881	Pbx1 KD up vs Control Pax6
10546736	NM_008779 // Cntn3 // contactin 3 // 6 D3|6 47.52 cM // 18488 /// XM_006505725 // Cntn3	Cntn3	NM_008779	3.69192e-05	-1.90948	Pbx1 KD down vs Control Pax6
10398996	NM_024223 // Crip2 // cysteine rich protein 2 // 12 F1|12 61.57 cM // 68337 /// XM_0065	Crip2	NM_024223	6.29669e-05	-1.58331	Pbx1 KD down vs Control Pax6
10607156	NM_001110222 // Dcx // doublecortin // X|X F2 // 13193 /// NM_001110223 // Dcx // doubl	Dcx	NM_001110222	0.0172754	-1.54735	Pbx1 KD down vs Control Pax6
10362701	NM_001316716 // Ddo // D-aspartate oxidase // 10|10 B1 // 70503 /// NM_001316717 // Ddo	Ddo	NM_001316716	0.000115544	-2.63592	Pbx1 KD down vs Control Pax6
10608138	NM_012008 // Ddx3y // DEAD (Asp-Glu-Ala-Asp) box polypeptide 3, Y-linked // Y|Y A1 // 2	Ddx3y	NM_012008	1.01342e-05	-10.7277	Pbx1 KD down vs Control Pax6
10373542	NM_016811 // Dgka // diacylglycerol kinase, alpha // 10 D3|10 77.14 cM // 13139 /// XM_	Dgka	NM_016811	0.000344834	-1.53558	Pbx1 KD down vs Control Pax6
10591620	NM_177030 // Dock6 // dedicator of cytokinesis 6 // 9|9 A3 // 319899 /// XM_006510422 /	Dock6	NM_177030	0.000140672	-1.57369	Pbx1 KD down vs Control Pax6
10345241	NM_001276764 // Dst // dystonin // 1 B|1 12.91 cM // 13518 /// NM_010081 // Dst // dyst	Dst	NM_001276764	2.66821e-06	1.62347	Pbx1 KD up vs Control Pax6
10571312	NM_176933 // Dusp4 // dual specificity phosphatase 4 // 8|8 A4 // 319520 /// ENSMUST000	Dusp4	NM_176933	0.000752125	-1.93156	Pbx1 KD down vs Control Pax6
10413243	NM_183389 // Duxbl1 // double homeobox B-like 1 // 14|14 A3 // 278672 /// XM_006518290	Duxbl1	NM_183389	0.00616101	-1.55274	Pbx1 KD down vs Control Pax6
10451786	NM_172497 // Efhb // EF hand domain family, member B // 17|17 C // 211482 /// XM_006523	Efhb	NM_172497	0.000516174	-2.00769	Pbx1 KD down vs Control Pax6
10608001	NM_012011 // Eif2s3y // eukaryotic translation initiation factor 2, subunit 3, structur	Eif2s3y	NM_012011	6.91135e-07	-46.1939	Pbx1 KD down vs Control Pax6
10406817	NM_007930 // Enc1 // ectodermal-neural cortex 1 // 13|13 D1 // 13803 /// ENSMUST0000004	Enc1	NM_007930	5.39354e-05	1.52898	Pbx1 KD up vs Control Pax6
10446553	NM_013813 // Epb41l3 // erythrocyte membrane protein band 4.1 like 3 // 17 E1.3|17 40.1	Epb41l3	NM_013813	0.000350484	-1.74594	Pbx1 KD down vs Control Pax6
10353192	NM_001252192 // Eya1 // eyes absent 1 homolog (Drosophila) // 1 A3|1 4.31 cM // 14048 /	Eya1	NM_001252192	4.10101e-05	-1.70026	Pbx1 KD down vs Control Pax6
10503118	NM_173426 // Fam110b // family with sequence similarity 110, member B // 4|4 A1 // 2422	Fam110b	NM_173426	0.000880389	-1.52385	Pbx1 KD down vs Control Pax6
10493421	NM_001014995 // Fam189b // family with sequence similarity 189, member B // 3|3 F1 // 6	Fam189b	NM_001014995	2.08382e-05	-1.62437	Pbx1 KD down vs Control Pax6
10402211	NM_011812 // Fbln5 // fibulin 5 // 12|12 F1 // 23876 /// XM_006515864 // Fbln5 // fibul	Fbln5	NM_011812	0.000297137	-2.10116	Pbx1 KD down vs Control Pax6
10381122	NM_001163481 // Fkbp10 // FK506 binding protein 10 // 11 D|11 63.47 cM // 14230 /// NM_	Fkbp10	NM_001163481	8.6782e-05	-1.6161	Pbx1 KD down vs Control Pax6
10405211	NM_011817 // Gadd45g // growth arrest and DNA-damage-inducible 45 gamma // 13|13 A5-B /	Gadd45g	NM_011817	0.0022122	-1.59412	Pbx1 KD down vs Control Pax6
10439514	NM_008083 // Gap43 // growth associated protein 43 // 16 B4|16 28.37 cM // 14432 /// EN	Gap43	NM_008083	0.000760537	1.78374	Pbx1 KD up vs Control Pax6
10351035	NR_002840 // Gas5 // growth arrest specific 5 // 1|1 H2.1 // 14455	Gas5	NR_002840	0.000667956	-1.745	Pbx1 KD down vs Control Pax6
10383756	ENSMUST00000116005 // Gm11951 // predicted gene 11951 [Source:MGI Symbol;Acc:MGI:365031	Gm11951	ENSMUST00000116005	6.25828e-05	-2.48805	Pbx1 KD down vs Control Pax6
10376241	ENSMUST00000118330 // Gm12241 // predicted gene 12241 [Source:MGI Symbol;Acc:MGI:364971	Gm12241	ENSMUST00000118330	0.000372181	-2.69126	Pbx1 KD down vs Control Pax6
10504148	NR_033506 // Gm3893 // predicted gene 3893 // 4 A5|4 // 100042539 /// XR_390504 // Gm58	Gm3893	NR_033506	0.000380523	1.72086	Pbx1 KD up vs Control Pax6
10461782	NR_002891 // Gm5512 // required for meiotic nuclear division 1 pseudogene // 19 A|19 //	Gm5512	NR_002891	1.60425e-05	-1.52693	Pbx1 KD down vs Control Pax6
10353729	NM_001199956 // Gm9839 // predicted gene 9839 // 1A5|1 // 408192	Gm9839	NM_001199956	8.84441e-05	1.70248	Pbx1 KD up vs Control Pax6
10461856	NM_008137 // Gna14 // guanine nucleotide binding protein, alpha 14 // 19 A-B|19 11.29 c	Gna14	NM_008137	0.000525138	-2.17855	Pbx1 KD down vs Control Pax6
10528145	NM_181850 // Grm3 // glutamate receptor, metabotropic 3 // 5|5 A1 // 108069 /// ENSMUST	Grm3	NM_181850	7.03826e-06	1.94841	Pbx1 KD up vs Control Pax6
10604542	NM_001077202 // Hs6st2 // heparan sulfate 6-O-sulfotransferase 2 // X|X A3.3 // 50786 /	Hs6st2	NM_001077202	0.00103848	-1.55654	Pbx1 KD down vs Control Pax6
10399691	NM_010496 // Id2 // inhibitor of DNA binding 2 // 12 8.57 cM|12 B // 15902 /// ENSMUST0	Id2	NM_010496	5.32388e-05	-1.76277	Pbx1 KD down vs Control Pax6
10467230	NM_031156 // Ide // insulin degrading enzyme // 19 C2|19 32.24 cM // 15925 /// ENSMUST0	Ide	NM_031156	0.000117237	-1.70386	Pbx1 KD down vs Control Pax6
10569014	NM_030694 // Ifitm2 // interferon induced transmembrane protein 2 // 7|7 F5 // 80876 //	Ifitm2	NM_030694	0.000189441	-1.82382	Pbx1 KD down vs Control Pax6
10400989	NM_172805 // Kcnh5 // potassium voltage-gated channel, subfamily H (eag-related), membe	Kcnh5	NM_172805	0.0016721	-1.67018	Pbx1 KD down vs Control Pax6
10607972	NM_011419 // Kdm5d // lysine (K)-specific demethylase 5D // Y|Y A1 // 20592 /// XM_0065	Kdm5d	NM_011419	1.27452e-06	-9.20427	Pbx1 KD down vs Control Pax6
10407766	NM_001199043 // Lgals8 // lectin, galactose binding, soluble 8 // 13 A1|13 4.64 cM // 5	Lgals8	NM_001199043	0.000158946	-1.69346	Pbx1 KD down vs Control Pax6
10462912	NM_020278 // Lgi1 // leucine-rich repeat LGI family, member 1 // 19|19 C3 // 56839 ///	Lgi1	NM_020278	0.000313369	-2.52165	Pbx1 KD down vs Control Pax6
10416800	NM_201529 // Lmo7 // LIM domain only 7 // 14 E2.3|14 50.9 cM // 380928 /// XM_006519176	Lmo7	NM_201529	0.00116175	-1.54647	Pbx1 KD down vs Control Pax6
10393751	XR_389234 // LOC102640779 // uncharacterized LOC102640779 // --- // 102640779 /// XR_39	LOC102640779	XR_389234	0.000421683	-1.98767	Pbx1 KD down vs Control Pax6
10503054	NM_001081358 // Lrrc7 // leucine rich repeat containing 7 // 3|3 H4 // 242274 /// NM_00	Lrrc7	NM_001081358	9.56144e-05	1.66431	Pbx1 KD up vs Control Pax6
10344966	NM_001159711 // Ly96 // lymphocyte antigen 96 // 1|1 A3 // 17087 /// NM_016923 // Ly96	Ly96	NM_001159711	0.000346003	-1.80596	Pbx1 KD down vs Control Pax6
10517287	NM_207237 // Man1c1 // mannosidase, alpha, class 1C, member 1 // 4|4 D3 // 230815 /// X	Man1c1	NM_207237	2.67604e-05	-2.96012	Pbx1 KD down vs Control Pax6
10531869	NM_001081567 // Mapk10 // mitogen-activated protein kinase 10 // 5|5 E5 // 26414 /// NM	Mapk10	NM_001081567	0.000133171	-1.74537	Pbx1 KD down vs Control Pax6
10520544	NM_001310516 // Mapre3 // microtubule-associated protein, RP/EB family, member 3 // 5|5	Mapre3	NM_001310516	7.42877e-06	-1.62574	Pbx1 KD down vs Control Pax6
10485070	NM_001012335 // Mdk // midkine // 2 E1|2 50.63 cM // 17242 /// NM_001012336 // Mdk // m	Mdk	NM_001012335	0.000138698	-1.64971	Pbx1 KD down vs Control Pax6
10503723	NM_001081392 // Mdn1 // midasin homolog (yeast) // 4 A5|4 14.3 cM // 100019 /// XM_0065	Mdn1	NM_001081392	0.000747768	1.51791	Pbx1 KD up vs Control Pax6
10431326	NM_133241 // Mlc1 // megalencephalic leukoencephalopathy with subcortical cysts 1 homol	Mlc1	NM_133241	7.37388e-05	-1.51834	Pbx1 KD down vs Control Pax6
10574027	NM_013602 // Mt1 // metallothionein 1 // 8 C5|8 46.34 cM // 17748 /// XM_006530752 // M	Mt1	NM_013602	3.28246e-05	-1.60655	Pbx1 KD down vs Control Pax6
10430834	NM_008669 // Naga // N-acetyl galactosaminidase, alpha // 15 38.56 cM|15 E // 17939 ///	Naga	NM_008669	0.000585786	-1.52697	Pbx1 KD down vs Control Pax6
10495878	NM_022565 // Ndst4 // N-deacetylase/N-sulfotransferase (heparin glucosaminyl) 4 // 3|3	Ndst4	NM_022565	0.00165981	-1.66833	Pbx1 KD down vs Control Pax6
10497051	NM_001039094 // Negr1 // neuronal growth regulator 1 // 3|3 H4 // 320840 /// NM_177274	Negr1	NM_001039094	0.00269405	-1.5421	Pbx1 KD down vs Control Pax6
10517383	NM_028995 // Nipal3 // NIPA-like domain containing 3 // 4|4 D3 // 74552 /// XM_00653922	Nipal3	NM_028995	0.000263151	-1.58147	Pbx1 KD down vs Control Pax6
10583887	NM_175678 // Npsr1 // neuropeptide S receptor 1 // 9|9 A3-A4 // 319239 /// XM_006510400	Npsr1	NM_175678	0.00312383	-3.10766	Pbx1 KD down vs Control Pax6
10538247	NM_023456 // Npy // neuropeptide Y // 6 24.04 cM|6 B3 // 109648 /// ENSMUST00000031843	Npy	NM_023456	0.00257932	-1.73492	Pbx1 KD down vs Control Pax6
10452404	NM_026497 // Nudt12 // nudix (nucleoside diphosphate linked moiety X)-type motif 12 //	Nudt12	NM_026497	6.59444e-06	-1.75652	Pbx1 KD down vs Control Pax6
10470529	NM_001038612 // Olfm1 // olfactomedin 1 // 2|2 A3 // 56177 /// NM_001038613 // Olfm1 //	Olfm1	NM_001038612	0.000573376	-1.73233	Pbx1 KD down vs Control Pax6
10523190	NM_145562 // Parm1 // prostate androgen-regulated mucin-like protein 1 // 5|5 E2 // 231	Parm1	NM_145562	0.00726001	-1.69112	Pbx1 KD down vs Control Pax6
10474312	NM_001244198 // Pax6 // paired box 6 // 2 E3|2 55.31 cM // 18508 /// NM_001244200 // Pa	Pax6	NM_001244198	5.92973e-06	-1.60854	Pbx1 KD down vs Control Pax6
10359870	NM_001291508 // Pbx1 // pre B cell leukemia homeobox 1 // 1 H2.3|1 75.95 cM // 18514 //	Pbx1	NM_001291508	0.00777676	-1.5441	Pbx1 KD down vs Control Pax6
10437205	NM_008791 // Pcp4 // Purkinje cell protein 4 // 16 C4|16 56.97 cM // 18546 /// ENSMUST0	Pcp4	NM_008791	0.0027139	-1.67363	Pbx1 KD down vs Control Pax6
10495794	NM_153422 // Pde5a // phosphodiesterase 5A, cGMP-specific // 3|3 G1 // 242202 /// XM_00	Pde5a	NM_153422	0.00041608	-2.89399	Pbx1 KD down vs Control Pax6
10536294	NM_001040611 // Peg10 // paternally expressed 10 // 6 A1|6 1.81 cM // 170676 /// NM_130	Peg10	NM_001040611	0.00099847	-1.97625	Pbx1 KD down vs Control Pax6
10469046	NM_010726 // Phyh // phytanoyl-CoA hydroxylase // 2|2 A1 // 16922 /// ENSMUST0000002797	Phyh	NM_010726	0.000220607	-1.90054	Pbx1 KD down vs Control Pax6
10479736	NM_025901 // Polr3k // polymerase (RNA) III (DNA directed) polypeptide K // 2|2 H4 // 6	Polr3k	NM_025901	0.000280597	1.55556	Pbx1 KD up vs Control Pax6
10360090	NM_008911 // Ppox // protoporphyrinogen oxidase // 1|1 H2 // 19044 /// XM_006496707 //	Ppox	NM_008911	0.000315026	-1.61489	Pbx1 KD down vs Control Pax6
10518494	NM_001083342 // Ptchd2 // patched domain containing 2 // 4|4 E2 // 242748 /// XM_006535	Ptchd2	NM_001083342	0.00113551	-1.85206	Pbx1 KD down vs Control Pax6
10518492	NM_001083342 // Ptchd2 // patched domain containing 2 // 4|4 E2 // 242748 /// XM_006538	Ptchd2	NM_001083342	0.00279617	-1.67185	Pbx1 KD down vs Control Pax6
10595840	NM_001289645 // Pxylp1 // 2-phosphoxylose phosphatase 1 // 9|9 E3.3 // 235534 /// NM_00	Pxylp1	NM_001289645	0.00059709	-1.66433	Pbx1 KD down vs Control Pax6
10422946	NM_198024 // Ranbp3l // RAN binding protein 3-like // 15|15 A1 // 223332 /// ENSMUST000	Ranbp3l	NM_198024	0.000225174	-2.50022	Pbx1 KD down vs Control Pax6
10454771	NM_001204914 // Reep2 // receptor accessory protein 2 // 18|18 B1 // 225362 /// NM_1448	Reep2	NM_001204914	0.00013248	-1.60134	Pbx1 KD down vs Control Pax6
10364784	NM_001204931 // Reep6 // receptor accessory protein 6 // 10|10 C1 // 70335 /// NM_13929	Reep6	NM_001204931	0.000236119	-1.83165	Pbx1 KD down vs Control Pax6
10362633	NM_011264 // Rev3l // REV3-like, catalytic subunit of DNA polymerase zeta RAD54 like (S	Rev3l	NM_011264	0.00015252	1.81267	Pbx1 KD up vs Control Pax6
10362472	NM_001162957 // Rsph4a // radial spoke head 4 homolog A (Chlamydomonas) // 10|10 B1 //	Rsph4a	NM_001162957	0.000129911	-4.02614	Pbx1 KD down vs Control Pax6
10354777	NM_139146 // Satb2 // special AT-rich sequence binding protein 2 // 1|1 C1.3 // 212712	Satb2	NM_139146	0.00104609	-1.84727	Pbx1 KD down vs Control Pax6
10495830	NM_027135 // Sec24d // Sec24 related gene family, member D (S. cerevisiae) // 3|3 G3 //	Sec24d	NM_027135	5.7312e-05	-1.64645	Pbx1 KD down vs Control Pax6
10519886	NM_013657 // Sema3c // sema domain, immunoglobulin domain (Ig), short basic domain, sec	Sema3c	NM_013657	6.75022e-05	-3.76531	Pbx1 KD down vs Control Pax6
10576586	NM_175434 // Slc35f3 // solute carrier family 35, member F3 // 8|8 E2 // 210027 /// XM_	Slc35f3	NM_175434	0.0010541	-1.72532	Pbx1 KD down vs Control Pax6
10499529	NM_009057 // Slc50a1 // solute carrier family 50 (sugar transporter), member 1 // 3 F1|	Slc50a1	NM_009057	0.000187293	-1.69461	Pbx1 KD down vs Control Pax6
10595496	NM_001277982 // Snap91 // synaptosomal-associated protein 91 // 9|9 E3.2 // 20616 /// N	Snap91	NM_001277982	0.00020527	-1.69945	Pbx1 KD down vs Control Pax6
10502881	NM_012028 // St6galnac5 // ST6 (alpha-N-acetyl-neuraminyl-2,3-beta-galactosyl-1,3)-N-ac	St6galnac5	NM_012028	9.12303e-05	-2.19573	Pbx1 KD down vs Control Pax6
10549162	NM_011374 // St8sia1 // ST8 alpha-N-acetyl-neuraminide alpha-2,8-sialyltransferase 1 //	St8sia1	NM_011374	0.000502813	-1.51593	Pbx1 KD down vs Control Pax6
10475226	XM_006500509 // Stard9 // START domain containing 9 // 2|2 E5 // 668880 /// XM_00650051	Stard9	XM_006500509	0.000146478	1.51569	Pbx1 KD up vs Control Pax6
10426467	NM_178789 // Tmem117 // transmembrane protein 117 // 15|15 E3 // 320709 /// ENSMUST0000	Tmem117	NM_178789	0.000306184	-2.18936	Pbx1 KD down vs Control Pax6
10604175	NM_001289727 // Tmem255a // transmembrane protein 255A // X|X A3.3 // 245386 /// NM_001	Tmem255a	NM_001289727	0.000211174	-2.29499	Pbx1 KD down vs Control Pax6
10551971	NM_170760 // U2af1l4 // U2 small nuclear RNA auxiliary factor 1-like 4 // 7|7 B1 // 233	U2af1l4	NM_170760	0.000117891	-1.57153	Pbx1 KD down vs Control Pax6
10410460	NM_001145162 // Ube2ql1 // ubiquitin-conjugating enzyme E2Q family-like 1 // 13|13 C1 /	Ube2ql1	NM_001145162	0.00139099	-1.6315	Pbx1 KD down vs Control Pax6
10522208	NM_011670 // Uchl1 // ubiquitin carboxy-terminal hydrolase L1 // 5 C3.1|5 35.95 cM // 2	Uchl1	NM_011670	0.000657147	-1.52432	Pbx1 KD down vs Control Pax6
10608107	NM_009484 // Uty // ubiquitously transcribed tetratricopeptide repeat gene, Y chromosom	Uty	NM_009484	9.9148e-06	-13.3905	Pbx1 KD down vs Control Pax6
10575693	NM_173016 // Vat1l // vesicle amine transport protein 1 homolog-like (T. californica) /	Vat1l	NM_173016	0.000256436	-2.04309	Pbx1 KD down vs Control Pax6
10362717	NM_031877 // Wasf1 // WAS protein family, member 1 // 10 B1|10 22.07 cM // 83767 /// XM	Wasf1	NM_031877	0.000165187	1.52173	Pbx1 KD up vs Control Pax6
10606178	NR_001463 // Xist // inactive X specific transcripts // X D|X 46.15 cM // 213742 /// NR	Xist	NR_001463	4.34872e-06	82.3239	Pbx1 KD up vs Control Pax6
10556598	NM_175645 // Xylt1 // xylosyltransferase 1 // 7|7 F2 // 233781 /// ENSMUST00000032892 /	Xylt1	NM_175645	0.000283297	1.88738	Pbx1 KD up vs Control Pax6
10417176	NM_009574 // Zic2 // zinc finger protein of the cerebellum 2 // 14 E5|14 65.97 cM // 22	Zic2	NM_009574	0.0006829	-1.58595	Pbx1 KD down vs Control Pax6
