# Supplementary material for: Transcriptional cooperation of PBX1 and PAX6 in adult neural progenitor cells
Source: Sci Rep. 2021 Oct 25;11:21013. doi: 10.1038/s41598-021-99968-5 (PMC8545929; doi:10.1038/s41598-021-99968-5)
Supplement: Supplementary file 6 — Supplementary Table 5. [file 41598_2021_99968_MOESM6_ESM.xlsx]

## Sheet: Table S4
Supplementary Table 5	Collective list of DEGs from both comparions i) normalized Pax6OE/Pbx1KD (abbreviated Pbx1KD) and Pax6OE datasets and ii) normalised Pax6OE versus vector ctrl datasets
	174 DEGs (178 transcripts) manually filtered via Gene Symbol with FDR <0.05 and fold change >1.5 from respective comparison i) or ii) were selected for Venn Diagram comparison
	groups include genes upregulated after Pbx1 KD (Pbx1 KD Up) or Pax6 OE (Pax6 OE Up) or downregulated (Pbx1 KD Down or Pax6 OE Down).
	Transcripts validated by additional qPCR are highlighted in red, e.g. Ablim3, Atat1, Dcx
Transcript ID	gene_assignment	Gene Symbol	RefSeq	Venn Diagramm
10430447	NM_001310576 // 1700088E04Rik // RIKEN cDNA 1700088E04 gene // 15 E1|15 37.7 cM // 2766	1700088E04Rik	NM_001310576	Pbx1 KD Down
10541354	NM_175628 // A2m // alpha-2-macroglobulin // 6 F1|6 57.49 cM // 232345 /// XM_011241322	A2m	NM_175628	Pax6 OE Up
10459262	NM_001164491 // Ablim3 // actin binding LIM protein family, member 3 // 18|18 E1 // 319	Ablim3	NM_001164491	Pax6 OE Up Pbx1 KD Down
10467124	NM_007392 // Acta2 // actin, alpha 2, smooth muscle, aorta // 19|19 C3 // 11475 /// XM_	Acta2	NM_007392	Pax6 OE Down Pbx1 KD Down
10485982	NM_009608 // Actc1 // actin, alpha, cardiac muscle 1 // 2 E4|2 57.55 cM // 11464 /// EN	Actc1	NM_009608	Pax6 OE Down Pbx1 KD Up
10531183	NM_001081401 // Adamts3 // a disintegrin-like and metallopeptidase (reprolysin type) wi	Adamts3	NM_001081401	Pax6 OE Up Pbx1 KD Down
10531177	NM_001081401 // Adamts3 // a disintegrin-like and metallopeptidase (reprolysin type) wi	Adamts3	NM_001081401	Pax6 OE Up Pbx1 KD Down
10531187	NM_001081401 // Adamts3 // a disintegrin-like and metallopeptidase (reprolysin type) wi	Adamts3	NM_001081401	Pax6 OE Up Pbx1 KD Down
10463911	NM_001164099 // Add3 // adducin 3 (gamma) // 19 D2|19 47.18 cM // 27360 /// NM_00116410	Add3	NM_001164099	Pax6 OE Up
10580033	NM_001163029 // Adgre5 // adhesion G protein-coupled receptor E5 // 8 C2|8 40.22 cM //	Adgre5	NM_001163029	Pbx1 KD Down
10593499	NM_001286641 // AI593442 // expressed sequence AI593442 // 9|9 A5.3 // 330941 /// NM_17	AI593442	NM_001286641	Pax6 OE Up
10439895	NM_009655 // Alcam // activated leukocyte cell adhesion molecule // 16|16 B5 // 11658 /	Alcam	NM_009655	Pbx1 KD Up
10354677	NM_001081433 // Ankrd44 // ankyrin repeat domain 44 // 1|1 C1.1 // 329154 /// XM_006496	Ankrd44	NM_001081433	Pax6 OE Up Pbx1 KD Down
10541968	NM_153589 // Ano2 // anoctamin 2 // 6|6 F3 // 243634 /// XM_006506115 // Ano2 // anocta	Ano2	NM_153589	Pax6 OE Up Pbx1 KD Down
10454655	NM_007462 // Apc // adenomatosis polyposis coli // 18 B1|18 18.53 cM // 11789 /// XM_00	Apc	NM_007462	Pbx1 KD Up
10440491	NM_001198823 // App // amyloid beta (A4) precursor protein // 16 46.92 cM|16 C3-qter //	App	NM_001198823	Pax6 OE Up Pbx1 KD Down
10450622	NM_001142744 // Atat1 // alpha tubulin acetyltransferase 1 // 17|17 B3 // 73242 /// NM_	Atat1	NM_001142744	Pax6 OE Up Pbx1 KD Down
10558754	NM_145387 // Athl1 // ATH1, acid trehalase-like 1 (yeast) // 7|7 F5 // 212974 /// ENSMU	Athl1	NM_145387	Pbx1 KD Down
10534168	NM_177047 // Auts2 // autism susceptibility candidate 2 // 5|5 G2 // 319974 /// BC06607	Auts2	NM_177047	Pax6 OE Up Pbx1 KD Down
10532032	NM_001005477 // Barhl2 // BarH-like 2 (Drosophila) // 5|5 E5 // 104382 /// ENSMUST00000	Barhl2	NM_001005477	Pax6 OE Up Pbx1 KD Down
10535006	NM_153161 // BC037034 // cDNA sequence BC037034 // 5|5 G2 // 231807 /// XM_006504574 //	BC037034	NM_153161	Pbx1 KD Down
10446833	NM_007566 // Birc6 // baculoviral IAP repeat-containing 6 // 17|17 E3 // 12211 /// XM_0	Birc6	NM_007566	Pbx1 KD Up
10476395	NM_007553 // Bmp2 // bone morphogenetic protein 2 // 2 F2|2 65.21 cM // 12156 /// XM_00	Bmp2	NM_007553	Pax6 OE Up Pbx1 KD Down
10477423	NM_001034875 // Bpifb4 // BPI fold containing family B, member 4 // 2|2 H1 // 381399 //	Bpifb4	NM_001034875	Pax6 OE Up Pbx1 KD Down
10531274	NM_007568 // Btc // betacellulin, epidermal growth factor family member // 5 E2|5 44.78	Btc	NM_007568	Pax6 OE Up Pbx1 KD Down
10357875	NM_007570 // Btg2 // B cell translocation gene 2, anti-proliferative // 1 E4|1 58.1 cM	Btg2	NM_007570	Pax6 OE Down
10361250	NM_144817 // Camk1g // calcium/calmodulin-dependent protein kinase I gamma // 1 H6|1 97	Camk1g	NM_144817	Pax6 OE Up Pbx1 KD Down
10509568	NM_025451 // Camk2n1 // calcium/calmodulin-dependent protein kinase II inhibitor 1 // 4	Camk2n1	NM_025451	Pax6 OE Up Pbx1 KD Down
10518751	NM_009802 // Car6 // carbonic anhydrase 6 // 4|4 E2 // 12353 /// ENSMUST00000030817 //	Car6	NM_009802	Pax6 OE Up Pbx1 KD Down
10511429	NM_007592 // Car8 // carbonic anhydrase 8 // 4 A1|4 3.53 cM // 12319 /// ENSMUST0000006	Car8	NM_007592	Pax6 OE Down Pbx1 KD Up
10411527	NM_001081493 // Cartpt // CART prepropeptide // 13|13 D1 // 27220 /// NM_013732 // Cart	Cartpt	NM_001081493	Pax6 OE Up Pbx1 KD Down
10497731	NM_026222 // Ccdc39 // coiled-coil domain containing 39 // 3|3 A3 // 51938 /// XM_00653	Ccdc39	NM_026222	Pbx1 KD Down
10485213	NM_001136055 // Cd82 // CD82 antigen // 2 E1|2 51.62 cM // 12521 /// NM_001271430 // Cd	Cd82	NM_001136055	Pax6 OE Down
10565255	NM_030728 // Cemip // cell migration inducing protein, hyaluronan binding // 7 D3|7 48.	Cemip	NM_030728	Pax6 OE Up Pbx1 KD Down
10503190	NM_001277149 // Chd7 // chromodomain helicase DNA binding protein 7 // 4 A1|4 3.68 cM /	Chd7	NM_001277149	Pbx1 KD Up
10503204	NM_001277149 // Chd7 // chromodomain helicase DNA binding protein 7 // 4 A1|4 3.68 cM /	Chd7	NM_001277149	Pbx1 KD Up
10503178	NM_001277149 // Chd7 // chromodomain helicase DNA binding protein 7 // 4 A1|4 3.68 cM /	Chd7	NM_001277149	Pbx1 KD Up
10540298	NM_007697 // Chl1 // cell adhesion molecule with homology to L1CAM // 6|6 E1 // 12661 /	Chl1	NM_007697	Pax6 OE Up
10407591	NM_033269 // Chrm3 // cholinergic receptor, muscarinic 3, cardiac // 13 A1|13 3.72 cM /	Chrm3	NM_033269	Pax6 OE Up Pbx1 KD Down
10585484	NM_176844 // Chrna5 // cholinergic receptor, nicotinic, alpha polypeptide 5 // 9 B|9 29	Chrna5	NM_176844	Pax6 OE Up Pbx1 KD Down
10361828	NM_010828 // Cited2 // Cbp/p300-interacting transactivator, with Glu/Asp-rich carboxy-t	Cited2	NM_010828	Pax6 OE Up Pbx1 KD Down
10595871	NM_022319 // Clstn2 // calsyntenin 2 // 9|9 E4 // 64085 /// XM_006511334 // Clstn2 // c	Clstn2	NM_022319	Pax6 OE Up
10581069	NM_153582 // Cmtm4 // CKLF-like MARVEL transmembrane domain containing 4 // 8|8 D3 // 9	Cmtm4	NM_153582	Pax6 OE Up
10426397	NM_001159647 // Cntn1 // contactin 1 // 15 46.39 cM|15 F // 12805 /// NM_001159648 // C	Cntn1	NM_001159647	Pbx1 KD Up
10546736	NM_008779 // Cntn3 // contactin 3 // 6 D3|6 47.52 cM // 18488 /// XM_006505725 // Cntn3	Cntn3	NM_008779	Pax6 OE Up Pbx1 KD Down
10398996	NM_024223 // Crip2 // cysteine rich protein 2 // 12 F1|12 61.57 cM // 68337 /// XM_0065	Crip2	NM_024223	Pbx1 KD Down
10574220	NM_009142 // Cx3cl1 // chemokine (C-X3-C motif) ligand 1 // 8 C5|8 46.79 cM // 20312 //	Cx3cl1	NM_009142	Pax6 OE Up
10506433	NM_010014 // Dab1 // disabled 1 // 4 C6|4 47.79 cM // 13131 /// NM_177259 // Dab1 // di	Dab1	NM_010014	Pax6 OE Up
10459671	NM_007831 // Dcc // deleted in colorectal carcinoma // 18 E2|18 45.24 cM // 13176 /// X	Dcc	NM_007831	Pax6 OE Up
10607156	NM_001110222 // Dcx // doublecortin // X|X F2 // 13193 /// NM_001110223 // Dcx // doubl	Dcx	NM_001110222	Pax6 OE Up Pbx1 KD Down
10362701	NM_001316716 // Ddo // D-aspartate oxidase // 10|10 B1 // 70503 /// NM_001316717 // Ddo	Ddo	NM_001316716	Pax6 OE Up Pbx1 KD Down
10608138	NM_012008 // Ddx3y // DEAD (Asp-Glu-Ala-Asp) box polypeptide 3, Y-linked // Y|Y A1 // 2	Ddx3y	NM_012008	Pbx1 KD Down
10373542	NM_016811 // Dgka // diacylglycerol kinase, alpha // 10 D3|10 77.14 cM // 13139 /// XM_	Dgka	NM_016811	Pbx1 KD Down
10420672	NM_173419 // Dleu7 // deleted in lymphocytic leukemia, 7 // 14|14 D1 // 239133 /// ENSM	Dleu7	NM_173419	Pax6 OE Down
10591620	NM_177030 // Dock6 // dedicator of cytokinesis 6 // 9|9 A3 // 319899 /// XM_006510422 /	Dock6	NM_177030	Pbx1 KD Down
10345241	NM_001276764 // Dst // dystonin // 1 B|1 12.91 cM // 13518 /// NM_010081 // Dst // dyst	Dst	NM_001276764	Pbx1 KD Up
10571312	NM_176933 // Dusp4 // dual specificity phosphatase 4 // 8|8 A4 // 319520 /// ENSMUST000	Dusp4	NM_176933	Pax6 OE Up Pbx1 KD Down
10413243	NM_183389 // Duxbl1 // double homeobox B-like 1 // 14|14 A3 // 278672 /// XM_006518290	Duxbl1	NM_183389	Pax6 OE Down Pbx1 KD Down
10563780	NM_001013368 // E2f8 // E2F transcription factor 8 // 7|7 B4 // 108961 /// XM_006540553	E2f8	NM_001013368	Pax6 OE Down
10451786	NM_172497 // Efhb // EF hand domain family, member B // 17|17 C // 211482 /// XM_006523	Efhb	NM_172497	Pbx1 KD Down
10608001	NM_012011 // Eif2s3y // eukaryotic translation initiation factor 2, subunit 3, structur	Eif2s3y	NM_012011	Pbx1 KD Down
10406817	NM_007930 // Enc1 // ectodermal-neural cortex 1 // 13|13 D1 // 13803 /// ENSMUST0000004	Enc1	NM_007930	Pax6 OE Down Pbx1 KD Up
10368289	NM_001308327 // Enpp1 // ectonucleotide pyrophosphatase/phosphodiesterase 1 // 10 A4|10	Enpp1	NM_001308327	Pax6 OE Up
10447317	NM_010137 // Epas1 // endothelial PAS domain protein 1 // 17|17 E4 // 13819 /// ENSMUST	Epas1	NM_010137	Pax6 OE Up
10446553	NM_013813 // Epb41l3 // erythrocyte membrane protein band 4.1 like 3 // 17 E1.3|17 40.1	Epb41l3	NM_013813	Pax6 OE Up Pbx1 KD Down
10517488	NM_001290753 // Ephb2 // Eph receptor B2 // 4 69.0 cM|4 D-E // 13844 /// NM_010142 // E	Ephb2	NM_001290753	Pax6 OE Up
10353192	NM_001252192 // Eya1 // eyes absent 1 homolog (Drosophila) // 1 A3|1 4.31 cM // 14048 /	Eya1	NM_001252192	Pax6 OE Up Pbx1 KD Down
10503118	NM_173426 // Fam110b // family with sequence similarity 110, member B // 4|4 A1 // 2422	Fam110b	NM_173426	Pax6 OE Up Pbx1 KD Down
10493421	NM_001014995 // Fam189b // family with sequence similarity 189, member B // 3|3 F1 // 6	Fam189b	NM_001014995	Pbx1 KD Down
10402211	NM_011812 // Fbln5 // fibulin 5 // 12|12 F1 // 23876 /// XM_006515864 // Fbln5 // fibul	Fbln5	NM_011812	Pax6 OE Up Pbx1 KD Down
10381122	NM_001163481 // Fkbp10 // FK506 binding protein 10 // 11 D|11 63.47 cM // 14230 /// NM_	Fkbp10	NM_001163481	Pbx1 KD Down
10355403	NM_001276408 // Fn1 // fibronectin 1 // 1 C1-C5|1 36.05 cM // 14268 /// NM_001276409 //	Fn1	NM_001276408	Pax6 OE Up
10447649	NM_001081416 // Fndc1 // fibronectin type III domain containing 1 // 17|17 A1 // 68655	Fndc1	NM_001081416	Pax6 OE Down
10606333	NM_001007580 // Fndc3c1 // fibronectin type III domain containing 3C1 // X|X D // 33356	Fndc3c1	NM_001007580	Pax6 OE Down
10435641	NM_008047 // Fstl1 // follistatin-like 1 // 16 B3|16 26.48 cM // 14314 /// ENSMUST00000	Fstl1	NM_008047	Pax6 OE Up
10469672	NM_008078 // Gad2 // glutamic acid decarboxylase 2 // 2 A3|2 15.15 cM // 14417 /// XM_0	Gad2	NM_008078	Pax6 OE Up
10405211	NM_011817 // Gadd45g // growth arrest and DNA-damage-inducible 45 gamma // 13|13 A5-B /	Gadd45g	NM_011817	Pbx1 KD Down
10439514	NM_008083 // Gap43 // growth associated protein 43 // 16 B4|16 28.37 cM // 14432 /// EN	Gap43	NM_008083	Pax6 OE Up and Pbx1 KD Up
10351035	NR_002840 // Gas5 // growth arrest specific 5 // 1|1 H2.1 // 14455	Gas5	NR_002840	Pbx1 KD Down
10350753	NM_008131 // Glul // glutamate-ammonia ligase (glutamine synthetase) // 1|1 G2 // 14645	Glul	NM_008131	Pax6 OE Up
10383756	ENSMUST00000116005 // Gm11951 // predicted gene 11951 [Source:MGI Symbol;Acc:MGI:365031	Gm11951	ENSMUST00000116005	Pbx1 KD Down
10376241	ENSMUST00000118330 // Gm12241 // predicted gene 12241 [Source:MGI Symbol;Acc:MGI:364971	Gm12241	ENSMUST00000118330	Pax6 OE Up Pbx1 KD Down
10504148	NR_033506 // Gm3893 // predicted gene 3893 // 4 A5|4 // 100042539 /// XR_390504 // Gm58	Gm3893	NR_033506	Pbx1 KD Up
10461782	NR_002891 // Gm5512 // required for meiotic nuclear division 1 pseudogene // 19 A|19 //	Gm5512	NR_002891	Pbx1 KD Down
10353729	NM_001199956 // Gm9839 // predicted gene 9839 // 1A5|1 // 408192	Gm9839	NM_001199956	Pbx1 KD Up
10461856	NM_008137 // Gna14 // guanine nucleotide binding protein, alpha 14 // 19 A-B|19 11.29 c	Gna14	NM_008137	Pax6 OE Up Pbx1 KD Down
10573979	NM_001113384 // Gnao1 // guanine nucleotide binding protein, alpha O // 8 C5|8 45.94 cM	Gnao1	NM_001113384	Pax6 OE Up
10465820	NM_010316 // Gng3 // guanine nucleotide binding protein (G protein), gamma 3 // 19 A|19	Gng3	NM_010316	Pax6 OE Up
10528145	NM_181850 // Grm3 // glutamate receptor, metabotropic 3 // 5|5 A1 // 108069 /// ENSMUST	Grm3	NM_181850	Pbx1 KD Up
10569335	NR_130973 // H19 // H19, imprinted maternally expressed transcript // 7 F5|7 87.97 cM /	H19	NR_130973	Pax6 OE Down
10604542	NM_001077202 // Hs6st2 // heparan sulfate 6-O-sulfotransferase 2 // X|X A3.3 // 50786 /	Hs6st2	NM_001077202	Pax6 OE Up Pbx1 KD Down
10417048	NM_015820 // Hs6st3 // heparan sulfate 6-O-sulfotransferase 3 // 14|14 E4 // 50787 ///	Hs6st3	NM_015820	Pax6 OE Up
10593233	NM_001099644 // Htr3a // 5-hydroxytryptamine (serotonin) receptor 3A // 9|9 A5.3 // 155	Htr3a	NM_001099644	Pax6 OE Down
10399691	NM_010496 // Id2 // inhibitor of DNA binding 2 // 12 8.57 cM|12 B // 15902 /// ENSMUST0	Id2	NM_010496	Pax6 OE Up Pbx1 KD Down
10467230	NM_031156 // Ide // insulin degrading enzyme // 19 C2|19 32.24 cM // 15925 /// ENSMUST0	Ide	NM_031156	Pbx1 KD Down
10569014	NM_030694 // Ifitm2 // interferon induced transmembrane protein 2 // 7|7 F5 // 80876 //	Ifitm2	NM_030694	Pbx1 KD Down
10463732	NM_146100 // Ina // internexin neuronal intermediate filament protein, alpha // 19|19 C	Ina	NM_146100	Pax6 OE Up
10400989	NM_172805 // Kcnh5 // potassium voltage-gated channel, subfamily H (eag-related), membe	Kcnh5	NM_172805	Pax6 OE Up Pbx1 KD Down
10607972	NM_011419 // Kdm5d // lysine (K)-specific demethylase 5D // Y|Y A1 // 20592 /// XM_0065	Kdm5d	NM_011419	Pbx1 KD Down
10471994	NM_008449 // Kif5c // kinesin family member 5C // 2 C|2 28.68 cM // 16574 /// ENSMUST00	Kif5c	NM_008449	Pax6 OE Up
10407766	NM_001199043 // Lgals8 // lectin, galactose binding, soluble 8 // 13 A1|13 4.64 cM // 5	Lgals8	NM_001199043	Pbx1 KD Down
10462912	NM_020278 // Lgi1 // leucine-rich repeat LGI family, member 1 // 19|19 C3 // 56839 ///	Lgi1	NM_020278	Pax6 OE Up Pbx1 KD Down
10366229	NM_001033223 // Lin7a // lin-7 homolog A (C. elegans) // 10|10 D1 // 108030 /// NM_0010	Lin7a	NM_001033223	Pax6 OE Up
10416800	NM_201529 // Lmo7 // LIM domain only 7 // 14 E2.3|14 50.9 cM // 380928 /// XM_006519176	Lmo7	NM_201529	Pax6 OE Up Pbx1 KD Down
10393751	XR_389234 // LOC102640779 // uncharacterized LOC102640779 // --- // 102640779 /// XR_39	LOC102640779	XR_389234	Pbx1 KD Down
10503054	NM_001081358 // Lrrc7 // leucine rich repeat containing 7 // 3|3 H4 // 242274 /// NM_00	Lrrc7	NM_001081358	Pbx1 KD Up
10344966	NM_001159711 // Ly96 // lymphocyte antigen 96 // 1|1 A3 // 17087 /// NM_016923 // Ly96	Ly96	NM_001159711	Pbx1 KD Down
10517287	NM_207237 // Man1c1 // mannosidase, alpha, class 1C, member 1 // 4|4 D3 // 230815 /// X	Man1c1	NM_207237	Pax6 OE Up Pbx1 KD Down
10361956	NM_001198635 // Map7 // microtubule-associated protein 7 // 10 A3|10 9.75 cM // 17761 /	Map7	NM_001198635	Pax6 OE Up
10531869	NM_001081567 // Mapk10 // mitogen-activated protein kinase 10 // 5|5 E5 // 26414 /// NM	Mapk10	NM_001081567	Pax6 OE Up Pbx1 KD Down
10520544	NM_001310516 // Mapre3 // microtubule-associated protein, RP/EB family, member 3 // 5|5	Mapre3	NM_001310516	Pbx1 KD Down
10485070	NM_001012335 // Mdk // midkine // 2 E1|2 50.63 cM // 17242 /// NM_001012336 // Mdk // m	Mdk	NM_001012335	Pbx1 KD Down
10503723	NM_001081392 // Mdn1 // midasin homolog (yeast) // 4 A5|4 14.3 cM // 100019 /// XM_0065	Mdn1	NM_001081392	Pbx1 KD Up
10554819	NM_181407 // Me3 // malic enzyme 3, NADP(+)-dependent, mitochondrial // 7|7 E1 // 10926	Me3	NM_181407	Pax6 OE Down
10431326	NM_133241 // Mlc1 // megalencephalic leukoencephalopathy with subcortical cysts 1 homol	Mlc1	NM_133241	Pbx1 KD Down
10574027	NM_013602 // Mt1 // metallothionein 1 // 8 C5|8 46.34 cM // 17748 /// XM_006530752 // M	Mt1	NM_013602	Pbx1 KD Down
10430834	NM_008669 // Naga // N-acetyl galactosaminidase, alpha // 15 38.56 cM|15 E // 17939 ///	Naga	NM_008669	Pbx1 KD Down
10495878	NM_022565 // Ndst4 // N-deacetylase/N-sulfotransferase (heparin glucosaminyl) 4 // 3|3	Ndst4	NM_022565	Pax6 OE Up Pbx1 KD Down
10497051	NM_001039094 // Negr1 // neuronal growth regulator 1 // 3|3 H4 // 320840 /// NM_177274	Negr1	NM_001039094	Pax6 OE Up Pbx1 KD Down
10517383	NM_028995 // Nipal3 // NIPA-like domain containing 3 // 4|4 D3 // 74552 /// XM_00653922	Nipal3	NM_028995	Pbx1 KD Down
10583887	NM_175678 // Npsr1 // neuropeptide S receptor 1 // 9|9 A3-A4 // 319239 /// XM_006510400	Npsr1	NM_175678	Pax6 OE Up Pbx1 KD Down
10538247	NM_023456 // Npy // neuropeptide Y // 6 24.04 cM|6 B3 // 109648 /// ENSMUST00000031843	Npy	NM_023456	Pax6 OE Up Pbx1 KD Down
10452404	NM_026497 // Nudt12 // nudix (nucleoside diphosphate linked moiety X)-type motif 12 //	Nudt12	NM_026497	Pbx1 KD Down
10470529	NM_001038612 // Olfm1 // olfactomedin 1 // 2|2 A3 // 56177 /// NM_001038613 // Olfm1 //	Olfm1	NM_001038612	Pax6 OE Up Pbx1 KD Down
10473058	NM_001290733 // Osbpl6 // oxysterol binding protein-like 6 // 2|2 C3 // 99031 /// NM_00	Osbpl6	NM_001290733	Pax6 OE Up
10523190	NM_145562 // Parm1 // prostate androgen-regulated mucin-like protein 1 // 5|5 E2 // 231	Parm1	NM_145562	Pax6 OE Up Pbx1 KD Down
10474312	NM_001244198 // Pax6 // paired box 6 // 2 E3|2 55.31 cM // 18508 /// NM_001244200 // Pa	Pax6	NM_001244198	Pax6 OE Up Pbx1 KD Down
10359870	NM_001291508 // Pbx1 // pre B cell leukemia homeobox 1 // 1 H2.3|1 75.95 cM // 18514 //	Pbx1	NM_001291508	Pbx1 KD Down
10437205	NM_008791 // Pcp4 // Purkinje cell protein 4 // 16 C4|16 56.97 cM // 18546 /// ENSMUST0	Pcp4	NM_008791	Pax6 OE Up Pbx1 KD Down
10495794	NM_153422 // Pde5a // phosphodiesterase 5A, cGMP-specific // 3|3 G1 // 242202 /// XM_00	Pde5a	NM_153422	Pax6 OE Up Pbx1 KD Down
10536294	NM_001040611 // Peg10 // paternally expressed 10 // 6 A1|6 1.81 cM // 170676 /// NM_130	Peg10	NM_001040611	Pax6 OE Up Pbx1 KD Down
10354649	NM_001163314 // Pgap1 // post-GPI attachment to proteins 1 // 1|1 C1.1 // 241062 /// EN	Pgap1	NM_001163314	Pax6 OE Up
10469046	NM_010726 // Phyh // phytanoyl-CoA hydroxylase // 2|2 A1 // 16922 /// ENSMUST0000002797	Phyh	NM_010726	Pbx1 KD Down
10352867	NM_008882 // Plxna2 // plexin A2 // 1|1 H6 // 18845 /// XM_006497240 // Plxna2 // plexi	Plxna2	NM_008882	Pax6 OE Up
10425257	ENSMUST00000040077 // Polr2f // polymerase (RNA) II (DNA directed) polypeptide F // 15	Polr2f	ENSMUST00000040077	Pax6 OE Down
10479736	NM_025901 // Polr3k // polymerase (RNA) III (DNA directed) polypeptide K // 2|2 H4 // 6	Polr3k	NM_025901	Pax6 OE Down Pbx1 KD Up
10360090	NM_008911 // Ppox // protoporphyrinogen oxidase // 1|1 H2 // 19044 /// XM_006496707 //	Ppox	NM_008911	Pbx1 KD Down
10565456	NM_029614 // Prss23 // protease, serine 23 // 7|7 E1 // 76453 /// XM_006508299 // Prss2	Prss23	NM_029614	Pax6 OE Down
10554814	ENSMUST00000032858 // Prss23os // protease, serine 23, opposite strand [Source:MGI Symb	Prss23os	ENSMUST00000032858	Pax6 OE Down
10518494	NM_001083342 // Ptchd2 // patched domain containing 2 // 4|4 E2 // 242748 /// XM_006535	Ptchd2	NM_001083342	Pax6 OE Up Pbx1 KD Down
10518492	NM_001083342 // Ptchd2 // patched domain containing 2 // 4|4 E2 // 242748 /// XM_006538	Ptchd2	NM_001083342	Pax6 OE Up Pbx1 KD Down
10362314	NM_008983 // Ptprk // protein tyrosine phosphatase, receptor type, K // 10 A4|10 15.06	Ptprk	NM_008983	Pax6 OE Up
10595840	NM_001289645 // Pxylp1 // 2-phosphoxylose phosphatase 1 // 9|9 E3.3 // 235534 /// NM_00	Pxylp1	NM_001289645	Pax6 OE Up Pbx1 KD Down
10422946	NM_198024 // Ranbp3l // RAN binding protein 3-like // 15|15 A1 // 223332 /// ENSMUST000	Ranbp3l	NM_198024	Pax6 OE Up Pbx1 KD Down
10454771	NM_001204914 // Reep2 // receptor accessory protein 2 // 18|18 B1 // 225362 /// NM_1448	Reep2	NM_001204914	Pbx1 KD Down
10364784	NM_001204931 // Reep6 // receptor accessory protein 6 // 10|10 C1 // 70335 /// NM_13929	Reep6	NM_001204931	Pax6 OE Up Pbx1 KD Down
10362633	NM_011264 // Rev3l // REV3-like, catalytic subunit of DNA polymerase zeta RAD54 like (S	Rev3l	NM_011264	Pbx1 KD Up
10362472	NM_001162957 // Rsph4a // radial spoke head 4 homolog A (Chlamydomonas) // 10|10 B1 //	Rsph4a	NM_001162957	Pbx1 KD Down
10354777	NM_139146 // Satb2 // special AT-rich sequence binding protein 2 // 1|1 C1.3 // 212712	Satb2	NM_139146	Pax6 OE Up Pbx1 KD Down
10595033	NM_001164790 // Scg3 // secretogranin III // 9 D|9 42.32 cM // 20255 /// NM_009130 // S	Scg3	NM_001164790	Pax6 OE Up
10544875	NM_027268 // Scrn1 // secernin 1 // 6|6 B3 // 69938 /// XM_006506572 // Scrn1 // secern	Scrn1	NM_027268	Pax6 OE Up
10495830	NM_027135 // Sec24d // Sec24 related gene family, member D (S. cerevisiae) // 3|3 G3 //	Sec24d	NM_027135	Pax6 OE Up Pbx1 KD Down
10519886	NM_013657 // Sema3c // sema domain, immunoglobulin domain (Ig), short basic domain, sec	Sema3c	NM_013657	Pax6 OE Up Pbx1 KD Down
10423520	NM_009154 // Sema5a // sema domain, seven thrombospondin repeats (type 1 and type 1-lik	Sema5a	NM_009154	Pax6 OE Up
10427590	NM_148938 // Slc1a3 // solute carrier family 1 (glial high affinity glutamate transport	Slc1a3	NM_148938	Pax6 OE Up
10576586	NM_175434 // Slc35f3 // solute carrier family 35, member F3 // 8|8 E2 // 210027 /// XM_	Slc35f3	NM_175434	Pax6 OE Up Pbx1 KD Down
10523021	NM_001136260 // Slc4a4 // solute carrier family 4 (anion exchanger), member 4 // 5|5 E2	Slc4a4	NM_001136260	Pax6 OE Up
10499529	NM_009057 // Slc50a1 // solute carrier family 50 (sugar transporter), member 1 // 3 F1|	Slc50a1	NM_009057	Pbx1 KD Down
10595496	NM_001277982 // Snap91 // synaptosomal-associated protein 91 // 9|9 E3.2 // 20616 /// N	Snap91	NM_001277982	Pax6 OE Up Pbx1 KD Down
10455721	NM_001199151 // Sncaip // synuclein, alpha interacting protein (synphilin) // 18|18 D1	Sncaip	NM_001199151	Pax6 OE Down
10531931	NM_010097 // Sparcl1 // SPARC-like 1 // 5 50.55 cM|5 E4 // 13602 /// XM_006534768 // Sp	Sparcl1	NM_010097	Pax6 OE Up
10502881	NM_012028 // St6galnac5 // ST6 (alpha-N-acetyl-neuraminyl-2,3-beta-galactosyl-1,3)-N-ac	St6galnac5	NM_012028	Pax6 OE Up Pbx1 KD Down
10549162	NM_011374 // St8sia1 // ST8 alpha-N-acetyl-neuraminide alpha-2,8-sialyltransferase 1 //	St8sia1	NM_011374	Pax6 OE Up Pbx1 KD Down
10475226	XM_006500509 // Stard9 // START domain containing 9 // 2|2 E5 // 668880 /// XM_00650051	Stard9	XM_006500509	Pbx1 KD Up
10381934	NM_181071 // Tanc2 // tetratricopeptide repeat, ankyrin repeat and coiled-coil containi	Tanc2	NM_181071	Pax6 OE Up
10447951	NM_011581 // Thbs2 // thrombospondin 2 // 17 A3-B|17 8.95 cM // 21826 /// ENSMUST000001	Thbs2	NM_011581	Pax6 OE Down
10426467	NM_178789 // Tmem117 // transmembrane protein 117 // 15|15 E3 // 320709 /// ENSMUST0000	Tmem117	NM_178789	Pax6 OE Up Pbx1 KD Down
10604175	NM_001289727 // Tmem255a // transmembrane protein 255A // X|X A3.3 // 245386 /// NM_001	Tmem255a	NM_001289727	Pax6 OE Up Pbx1 KD Down
10485198	NM_183180 // Tspan18 // tetraspanin 18 // 2|2 E1 // 241556 /// XM_006499474 // Tspan18	Tspan18	NM_183180	Pax6 OE Up
10475027	NM_001290800 // Tyro3 // TYRO3 protein tyrosine kinase 3 // 2 59.97 cM|2 F // 22174 ///	Tyro3	NM_001290800	Pax6 OE Down
10551971	NM_170760 // U2af1l4 // U2 small nuclear RNA auxiliary factor 1-like 4 // 7|7 B1 // 233	U2af1l4	NM_170760	Pbx1 KD Down
10410460	NM_001145162 // Ube2ql1 // ubiquitin-conjugating enzyme E2Q family-like 1 // 13|13 C1 /	Ube2ql1	NM_001145162	Pax6 OE Up Pbx1 KD Down
10522208	NM_011670 // Uchl1 // ubiquitin carboxy-terminal hydrolase L1 // 5 C3.1|5 35.95 cM // 2	Uchl1	NM_011670	Pax6 OE Up Pbx1 KD Down
10608107	NM_009484 // Uty // ubiquitously transcribed tetratricopeptide repeat gene, Y chromosom	Uty	NM_009484	Pbx1 KD Down
10575693	NM_173016 // Vat1l // vesicle amine transport protein 1 homolog-like (T. californica) /	Vat1l	NM_173016	Pax6 OE Up Pbx1 KD Down
10362717	NM_031877 // Wasf1 // WAS protein family, member 1 // 10 B1|10 22.07 cM // 83767 /// XM	Wasf1	NM_031877	Pbx1 KD Up
10606178	NR_001463 // Xist // inactive X specific transcripts // X D|X 46.15 cM // 213742 /// NR	Xist	NR_001463	Pbx1 KD Up
10556598	NM_175645 // Xylt1 // xylosyltransferase 1 // 7|7 F2 // 233781 /// ENSMUST00000032892 /	Xylt1	NM_175645	Pbx1 KD Up
10417176	NM_009574 // Zic2 // zinc finger protein of the cerebellum 2 // 14 E5|14 65.97 cM // 22	Zic2	NM_009574	Pax6 OE Up Pbx1 KD Down
