# Supplementary material for: Transcriptional cooperation of PBX1 and PAX6 in adult neural progenitor cells
Source: Sci Rep. 2021 Oct 25;11:21013. doi: 10.1038/s41598-021-99968-5 (PMC8545929; doi:10.1038/s41598-021-99968-5)
Supplement: Supplementary file 9 — Supplementary Table 8. [file 41598_2021_99968_MOESM9_ESM.xlsx]

## Sheet: Table S8
Supplementary Table 8	Gene overrepresentation in biological process category exported from ISMARA for the Nfia motif
Log-likelihood per target	Total log-likelihood	Term	Description
0.5	4.4	GO:0010624	regulation of Schwann cell proliferation(GO:0010624)
0.2	4	GO:0048672	positive regulation of collateral sprouting(GO:0048672)
1	3.9	GO:0060128	corticotropin hormone secreting cell differentiation(GO:0060128)
0.3	3	GO:0050427	purine ribonucleoside bisphosphate metabolic process(GO:0034035) 3'-phosphoadenosine 5'-phosphosulfate metabolic process(GO:0050427)
0.2	2.3	GO:0060158	phospholipase C-activating dopamine receptor signaling pathway(GO:0060158)
0.4	2	GO:0007403	glial cell fate determination(GO:0007403)
0	2	GO:0046426	negative regulation of JAK-STAT cascade(GO:0046426) negative regulation of STAT cascade(GO:1904893)
0.2	1.9	GO:0052696	flavonoid glucuronidation(GO:0052696) xenobiotic glucuronidation(GO:0052697)
0.3	1.8	GO:1903367	positive regulation of fear response(GO:1903367) positive regulation of behavioral fear response(GO:2000987)
0.2	1.8	GO:0021902	commitment of neuronal cell to specific neuron type in forebrain(GO:0021902)
0.6	1.7	GO:1904464	negative regulation of interleukin-1 alpha production(GO:0032690) negative regulation of integrin activation(GO:0033624) negative regulation of interleukin-1 alpha secretion(GO:0050712) regulation of matrix metallopeptidase secretion(GO:1904464) matrix metallopeptidase secretion(GO:1990773) positive regulation of ovarian follicle development(GO:2000386) regulation of antral ovarian follicle growt…
0.1	1.7	GO:0099628	receptor diffusion trapping(GO:0098953) postsynaptic neurotransmitter receptor diffusion trapping(GO:0098970) neurotransmitter receptor diffusion trapping(GO:0099628)
0.1	1.7	GO:0046069	cGMP catabolic process(GO:0046069)
0.3	1.4	GO:1903609	negative regulation of peptidyl-tyrosine autophosphorylation(GO:1900085) negative regulation of inward rectifier potassium channel activity(GO:1903609)
0.1	1.3	GO:0060159	regulation of dopamine receptor signaling pathway(GO:0060159)
0.2	1.2	GO:1904937	pancreatic A cell development(GO:0003322) forebrain-midbrain boundary formation(GO:0021905) somatic motor neuron fate commitment(GO:0021917) regulation of transcription from RNA polymerase II promoter involved in somatic motor neuron fate commitment(GO:0021918) sensory neuron migration(GO:1904937)
0	1.2	GO:0048488	synaptic vesicle endocytosis(GO:0048488)
0.2	1.1	GO:0071105	negative regulation of mesenchymal to epithelial transition involved in metanephros morphogenesis(GO:0003340) response to interleukin-9(GO:0071104) response to interleukin-11(GO:0071105)
0.1	1.1	GO:1902260	negative regulation of delayed rectifier potassium channel activity(GO:1902260)
0.2	1	GO:1902998	regulation of neuronal signal transduction(GO:1902847) positive regulation of neurofibrillary tangle assembly(GO:1902998)
0.1	1	GO:0032914	positive regulation of transforming growth factor beta1 production(GO:0032914)
0.1	1	GO:0030388	fructose 1,6-bisphosphate metabolic process(GO:0030388)
0	1	GO:0030512	negative regulation of transforming growth factor beta receptor signaling pathway(GO:0030512)
0	1	GO:1903749	positive regulation of establishment of protein localization to mitochondrion(GO:1903749) positive regulation of protein targeting to mitochondrion(GO:1903955)
0.2	0.9	GO:0072138	mesenchymal cell proliferation involved in ureteric bud development(GO:0072138)
0.2	0.9	GO:0000160	phosphorelay signal transduction system(GO:0000160)
0.1	0.9	GO:0071313	cellular response to caffeine(GO:0071313)
0.1	0.9	GO:0014816	skeletal muscle satellite cell differentiation(GO:0014816)
0.1	0.9	GO:0007221	positive regulation of transcription of Notch receptor target(GO:0007221)
0.1	0.9	GO:0034372	very-low-density lipoprotein particle remodeling(GO:0034372)
0.1	0.9	GO:0060536	cartilage morphogenesis(GO:0060536)
0.1	0.9	GO:1903975	regulation of glial cell migration(GO:1903975)
0	0.9	GO:0060285	cilium or flagellum-dependent cell motility(GO:0001539) cilium-dependent cell motility(GO:0060285)
0	0.9	GO:0051642	centrosome localization(GO:0051642)
0.2	0.8	GO:2000402	negative regulation of lymphocyte migration(GO:2000402)
0.2	0.8	GO:0071374	cellular response to parathyroid hormone stimulus(GO:0071374)
0.1	0.8	GO:0007168	receptor guanylyl cyclase signaling pathway(GO:0007168)
0	0.8	GO:1900119	positive regulation of execution phase of apoptosis(GO:1900119)
0	0.8	GO:0097094	craniofacial suture morphogenesis(GO:0097094)
0	0.8	GO:1900017	positive regulation of cytokine production involved in inflammatory response(GO:1900017)
0	0.8	GO:0071480	cellular response to gamma radiation(GO:0071480)
0	0.8	GO:0051973	positive regulation of telomerase activity(GO:0051973)
0	0.8	GO:0061077	chaperone-mediated protein folding(GO:0061077)
0.2	0.7	GO:0021594	rhombomere formation(GO:0021594) rhombomere 3 formation(GO:0021660) rhombomere 5 morphogenesis(GO:0021664) rhombomere 5 formation(GO:0021666)
0.2	0.7	GO:0051866	general adaptation syndrome(GO:0051866)
0.2	0.7	GO:1903964	monounsaturated fatty acid metabolic process(GO:1903964) monounsaturated fatty acid biosynthetic process(GO:1903966)
0.1	0.7	GO:0097167	circadian regulation of translation(GO:0097167)
0.1	0.7	GO:1900028	negative regulation of ruffle assembly(GO:1900028)
0	0.7	GO:0006857	oligopeptide transport(GO:0006857)
0	0.7	GO:0015693	magnesium ion transport(GO:0015693)
0	0.7	GO:0032060	bleb assembly(GO:0032060)
0	0.7	GO:1902895	positive regulation of pri-miRNA transcription from RNA polymerase II promoter(GO:1902895)
0	0.7	GO:2000279	negative regulation of DNA biosynthetic process(GO:2000279)
0.2	0.6	GO:0071873	response to norepinephrine(GO:0071873)
0.2	0.6	GO:0090425	hepatocyte cell migration(GO:0002194) branching involved in pancreas morphogenesis(GO:0061114) acinar cell differentiation(GO:0090425) positive regulation of forebrain neuron differentiation(GO:2000979)
0.2	0.6	GO:1901420	negative regulation of response to alcohol(GO:1901420)
0.1	0.6	GO:1903179	regulation of dopamine biosynthetic process(GO:1903179) positive regulation of dopamine biosynthetic process(GO:1903181)
0.1	0.6	GO:0038161	prolactin signaling pathway(GO:0038161)
0.1	0.6	GO:0036309	protein localization to M-band(GO:0036309) protein localization to T-tubule(GO:0036371) regulation of SA node cell action potential(GO:0098907)
0	0.6	GO:0070306	lens fiber cell differentiation(GO:0070306)
0.5	0.5	GO:1902460	regulation of mesenchymal stem cell proliferation(GO:1902460) positive regulation of mesenchymal stem cell proliferation(GO:1902462)
0.2	0.5	GO:0051892	negative regulation of cardioblast differentiation(GO:0051892)
0.1	0.5	GO:0061428	embryonic heart tube left/right pattern formation(GO:0060971) negative regulation of transcription from RNA polymerase II promoter in response to hypoxia(GO:0061428)
0.1	0.5	GO:0046947	hydroxylysine metabolic process(GO:0046946) hydroxylysine biosynthetic process(GO:0046947)
0.1	0.5	GO:0071484	cellular response to light intensity(GO:0071484) cellular response to high light intensity(GO:0071486) retinal rod cell apoptotic process(GO:0097473)
0.1	0.5	GO:0071502	cellular response to temperature stimulus(GO:0071502)
0.1	0.5	GO:0030214	hyaluronan catabolic process(GO:0030214)
0.1	0.5	GO:1901387	positive regulation of voltage-gated calcium channel activity(GO:1901387)
0.1	0.5	GO:0043415	positive regulation of skeletal muscle tissue regeneration(GO:0043415)
0.1	0.5	GO:1905049	negative regulation of metallopeptidase activity(GO:1905049)
0.1	0.5	GO:0018243	protein O-linked glycosylation via threonine(GO:0018243)
0	0.5	GO:0060346	bone trabecula formation(GO:0060346)
0	0.5	GO:0046051	UTP metabolic process(GO:0046051)
0	0.5	GO:0051639	actin filament network formation(GO:0051639)
0	0.5	GO:0016578	histone deubiquitination(GO:0016578)
0	0.5	GO:0010866	regulation of triglyceride biosynthetic process(GO:0010866)
0.2	0.4	GO:1904305	negative regulation of gastro-intestinal system smooth muscle contraction(GO:1904305) negative regulation of small intestine smooth muscle contraction(GO:1904348)
0.1	0.4	GO:0019072	viral genome packaging(GO:0019072) viral RNA genome packaging(GO:0019074)
0.1	0.4	GO:0035602	fibroblast growth factor receptor signaling pathway involved in negative regulation of apoptotic process in bone marrow(GO:0035602) fibroblast growth factor receptor signaling pathway involved in hemopoiesis(GO:0035603) fibroblast growth factor receptor signaling pathway involved in positive regulation of cell proliferation in bone marrow(GO:0035604) coronal suture morphogenesis(GO:0060365)
0.1	0.4	GO:0097155	fasciculation of sensory neuron axon(GO:0097155)
0.1	0.4	GO:0006542	glutamine biosynthetic process(GO:0006542)
0.1	0.4	GO:0072566	chemokine (C-X-C motif) ligand 1 production(GO:0072566) regulation of chemokine (C-X-C motif) ligand 1 production(GO:2000338)
0.1	0.4	GO:0008594	photoreceptor cell morphogenesis(GO:0008594)
0.1	0.4	GO:0014722	regulation of skeletal muscle contraction by calcium ion signaling(GO:0014722)
0.1	0.4	GO:2001271	negative regulation of cysteine-type endopeptidase activity involved in execution phase of apoptosis(GO:2001271)
0.1	0.4	GO:0043490	malate-aspartate shuttle(GO:0043490)
0.1	0.4	GO:0035106	operant conditioning(GO:0035106)
0.1	0.4	GO:0002528	regulation of vascular permeability involved in acute inflammatory response(GO:0002528)
0.1	0.4	GO:0010994	regulation of ubiquitin homeostasis(GO:0010993) free ubiquitin chain polymerization(GO:0010994)
0.1	0.4	GO:0035735	intraciliary transport involved in cilium morphogenesis(GO:0035735)
0	0.4	GO:0035542	regulation of SNARE complex assembly(GO:0035542)
0	0.4	GO:1901380	negative regulation of potassium ion transmembrane transport(GO:1901380)
0	0.4	GO:2000344	positive regulation of acrosome reaction(GO:2000344)
0	0.4	GO:0060347	heart trabecula formation(GO:0060347)
0	0.4	GO:0010457	centriole-centriole cohesion(GO:0010457)
0	0.4	GO:0010801	negative regulation of peptidyl-threonine phosphorylation(GO:0010801)
0	0.4	GO:0009083	branched-chain amino acid catabolic process(GO:0009083)
0	0.4	GO:0007616	long-term memory(GO:0007616)
0.1	0.3	GO:2000016	negative regulation of determination of dorsal identity(GO:2000016)
0.1	0.3	GO:0060300	regulation of cytokine activity(GO:0060300)
